# Supplementary material for: cccDNA-Targeted Drug Screen Reveals a Class of Antihistamines as Suppressors of HBV Genome Levels
Source: Biomolecules. 2023 Sep 24;13(10):1438. doi: 10.3390/biom13101438 (PMC10604930; doi:10.3390/biom13101438)
Supplement: Supplementary file 1 [file biomolecules-13-01438-s001.zip]

Archive with 2 entries (2 files):
- biomolecules-2541369-original-images.pdf
- biomolecules-2541369-supplementary.pdf
